# Supplementary material for: The Connectivity of the Resting Brain in Primary Open-Angle Glaucoma: A Systematic Review
Source: Biomedicines. 2025 Jun 7;13(6):1402. doi: 10.3390/biomedicines13061402 (PMC12190858; doi:10.3390/biomedicines13061402)
Supplement: Supplementary file 1 [file biomedicines-13-01402-s001.zip]

Archive with 1 entries (1 files):
- biomedicines-3570873-supplementary.pdf
